# Supplementary material for: Patient-Related Risk Factors for Periprosthetic Joint Infection after Total Joint Arthroplasty: A Systematic Review and Meta-Analysis
Source: PLoS One. 2016 Mar 3;11(3):e0150866. doi: 10.1371/journal.pone.0150866 (PMC4777569; doi:10.1371/journal.pone.0150866)
Supplement: S2 File — (CSV) [file pone.0150866.s002.csv]

id	author	country	location	year	baseline_surg	design	gdesign	age	age range	male_percent	fup	ntotal_actual	ncases_actual	endpoint used by report	endpoint	risk_factor	riskcomparison	risk	exposure	Rrr	Rlci	Ruci	riskconv	pvalue	Beta	se	rr	lci	uci	adjustment	Confounders adjusted for	representativeness	comparability	ascertainment of outcome	quality	Comments
1	Chesney, 2008	UK	Europe	1998-2005	TKA	Prospective cohort				47.7	5	1509	16	Deep prosthetic infection	Prosthetic joint infection	BMI	BMI > =30 vs BMI < 30	>=30 vs < 30	BMI								1.65	0.99	2.74	+	Univariate analyses	4	0	3	7	Extracted from Chen, 2013
1	Chesney, 2008	UK	Europe	1998-2005	TKA	Prospective cohort				47.7	5	1509	16	Deep prosthetic infection	Prosthetic joint infection	BMI	BMI > 40 vs BMI <= 40	>=40 vs < 40	BMI								3.56	0.42	30.39	+	Univariate analyses	4	0	3	7	Extracted from Chen, 2013
1	Chesney, 2008	UK	Europe	1998-2005	TKA	Prospective cohort	Prospective			47.7	5	1509	16	Deep prosthetic infection	Prosthetic joint infection	DM	DM vs non-DM		Medsurg								1.62	0.21	12.5	+	Univariate analyses	4	0	3	7	Extracted from Chen, 2013
1	Chesney, 2008	UK	Europe	1998-2005	TKA	Prospective cohort				47.7	5	1509	16	Deep prosthetic infection	Prosthetic joint infection	RA	RA vs non-RA		Medsurg								3.09	0.69	13.87	+	Univariate analyses	4	0	3	7	Extracted from Chen, 2013
1	Chesney, 2008	UK	Europe	1998-2005	TKA	Prospective cohort	Prospective			47.7	5	1509	16	Deep prosthetic infection	Prosthetic joint infection	Gender	Male vs Female		Sociodemo								2.43	0.84	7.04	+	Univariate analyses	4	0	3	7	Extracted from Chen, 2013
1	Chesney, 2008	UK	Europe	1998-2005	TKA	Prospective cohort				47.7	5	1509	16	Deep prosthetic infection	Prosthetic joint infection	OA	OA vs non-OA		Medsurg								1.56	0.35	6.9	+	Univariate analyses	4	0	3	7	Extracted from Chen, 2013
1	Chesney, 2008	UK	Europe	1998-2005	TKA	Prospective cohort				47.7	5	1509	51	Superficial wound infection	Superfical wound infection	Gender	Male vs Female		Sociodemo								2.06	1.16	3.67	+	Univariate analyses	4	0	3	7	Extracted from Chen, 2013
1	Chesney, 2008	UK	Europe	1998-2005	TKA	Prospective cohort				47.7	5	1509	51	Superficial wound infection	Superfical wound infection	BMI	BMI > 40 vs BMI <= 40	>=40 vs < 40	BMI								2.44	0.8	7.46	+	Univariate analyses	4	0	3	7	Extracted from Chen, 2013
1	Chesney, 2008	UK	Europe	1998-2005	TKA	Prospective cohort				47.7	5	1509	51	Superficial wound infection	Superfical wound infection	DM	DM vs non-DM		Medsurg								2.15	0.8	5.74	+	Univariate analyses	4	0	3	7	Extracted from Chen, 2013
2	Dowsey, 2009	Australia	Pacific	1998-2005	TKA	Retrospective cohort		72		37	1	1214	18	Deep prosthetic infection	Prosthetic joint infection	BMI	BMI 30-39 vs < 30	>=30 vs < 30	BMI								2.29	0.64	8.14	++	Multivariate analyses	3	2	2	7	Extracted from Chen, 2013
2	Dowsey, 2009	Australia	Pacific	1998-2005	TKA	Retrospective cohort		72		37	1	1214	18	Deep prosthetic infection	Prosthetic joint infection	BMI	BMI >= 40 vs BMI < 30	>=40 vs < 40	BMI								8.96	1.59	50.63	++	Multivariate analyses	3	2	2	7	Extracted from Chen, 2013
2	Dowsey, 2009	Australia	Asia-Pacific	1998-2005	TKA	Retrospective cohort	Retrospective	72		37	1	1214	18	Deep prosthetic infection	Prosthetic joint infection	DM	DM vs non-DM		Medsurg								6.87	2.42	19.56	++	Multivariable analyses	3	2	2	7	Extracted from Chen, 2013
2	Dowsey, 2009	Australia	Asia-Pacific	1998-2005	TKA	Retrospective cohort	Retrospective	72		37	1	1214	18	Deep prosthetic infection	Prosthetic joint infection	Gender	Male vs Female		Sociodemo								5.93	1.95	18.04	++	Multivariable analyses	3	2	2	7	Extracted from Chen, 2013
2	Dowsey, 2009	Australia	Pacific	1998-2005	TKA	Retrospective cohort		72		37	1	1214	18	Deep prosthetic infection	Prosthetic joint infection	CVD	CVD vs non-CVD		Medsurg								1.92	0.4	9.19	++	Multivariable analyses	3	2	2	7	Extracted from Chen, 2013
2	Dowsey, 2009	Australia	Asia-Pacific	1998-2005	TKA	Retrospective cohort		72		37	1	1214	18	Deep prosthetic infection	Prosthetic joint infection	Smoking	Smokers vs non-smokers		Sociodemo								2.31	0.44	12.14	++	Multivariable analyses	3	2	2	7	Extracted from Chen, 2013
2	Dowsey, 2009	Australia	Pacific	1998-2005	TKA	Retrospective cohort		72		37	1	1214	18	Deep prosthetic infection	Prosthetic joint infection	RA	RA vs non-RA		Medsurg								3.81	0.82	17.76	++	Multivariable analyses	3	2	2	7	Extracted from Chen, 2013
3	Levent, 2010	France	Europe	2005-2006	TKA	Prospective cohort		72			1	364	5	Deep prosthetic infection	Prosthetic joint infection	BMI	BMI > 30 vs BMI <= 30	>=30 vs < 30	BMI								5.57	0.62	50.37	+	Univariate analyses	4	0	2	6	Extracted from Chen, 2013
4	Meding, 2003	USA	North America	1987-1999	TKA	Prospective cohort	Prospective	70	43-88	40.7	4.3	3519	39	Deep prosthetic infection	Prosthetic joint infection	DM	DM vs non-DM		Medsurg								1.7	0.61	4.75	+	Univariate analyses	4	0	1	5	Extracted from Chen, 2013
5	Pasticci, 2007	Italy	Europe	1997-2002	TKA	Prospective cohort	Prospective	71		37	2	171	3	PJI	Prosthetic joint infection	DM	DM vs non-DM		Medsurg								31.6	2.64	378.89	+	Univariate analyses	4	0	2	6	Extracted from Chen, 2013
5	Pasticci, 2007	Italy	Europe	1997-2002	TKA	Prospective cohort		71		37	2	171	3	PJI	Prosthetic joint infection	Hypertension	Hypt vs non-Hypt		Medsurg								0.55	0.05	6.18	+	Univariate analyses	4	0	2	6	Extracted from Chen, 2013
5	Pasticci, 2007	Italy	Europe	1997-2002	TKA	Prospective cohort	Prospective	71		37	2	171	3	PJI	Prosthetic joint infection	Gender	Male vs Female		Sociodemo								0.24	0.01	4.79	+	Univariate analyses	4	0	2	6	Extracted from Chen, 2013
6	Peel, 2011	Australia	Asia-Pacific	2000-2007	TKA	Case-control	Retrospective	69			1	81	27	PJI	Prosthetic joint infection	DM	DM vs non-DM		Medsurg								1.5	0.9	2.7	+	Univariate analyses	3	0	2	5	Extracted from Chen, 2013
6	Peel, 2011	Australia	Pacific	2000-2007	TKA	Case-control		69			1	81	27	PJI	Prosthetic joint infection	Steroid use	Steroid vs non-Steroid		Medsurg								1.8	0.4	4.1	+	Univariate analyses	3	0	2	5	Extracted from Chen, 2013
6	Peel, 2011	Australia	Pacific	2000-2007	TKA	Case-control		69			1	81	27	PJI	Prosthetic joint infection	RA	RA vs non-RA		Medsurg								6	0.6	57.7	+	Univariate analyses	3	0	2	5	Extracted from Chen, 2013
6	Peel, 2011	Australia	Pacific	2000-2007	TKA	Case-control		69			1	81	27	PJI	Prosthetic joint infection	BMI	Per SD increase in BMI		BMI								1.1	1	1.1	+	Univariate analyses	3	0	2	5	Extracted from Chen, 2013
6	Peel, 2011	Australia	Asia-Pacific	2000-2007	THA	Case-control	Retrospective	69			1	108	36	PJI	Prosthetic joint infection	DM	DM vs non-DM		Medsurg								1.4	0.8	2.2	+	Univariate analyses	3	0	2	5	Extracted from Chen, 2013
6	Peel, 2011	Australia	Pacific	2000-2007	THA	Case-control		69			1	108	36	PJI	Prosthetic joint infection	RA	RA vs non-RA		Medsurg								2	0.3	14.2	+	Univariate analyses	3	0	2	5	Extracted from Chen, 2013
6	Peel, 2011	Australia	Pacific	2000-2007	THA	Case-control		69			1	108	36	PJI	Prosthetic joint infection	BMI	Per SD increase in BMI		BMI								1	0.9	1.1	+	Univariate analyses	3	0	2	5	Extracted from Chen, 2013
6	Peel, 2011	Australia	Asia-Pacific	2000-2007	TKA and THA	Case-control	Retrospective	69			1	189	63	PJI	Prosthetic joint infection	DM	DM vs non-DM		Medsurg								1.45	1	2.1	+	Univariate analyses	3	0	2	5	Extracted from Chen, 2013
6	Peel, 2011	Australia	Pacific	2000-2007	TKA and THA	Case-control		69			1	189	63	PJI	Prosthetic joint infection	RA	RA vs non-RA		Medsurg								3.16	0.72	13.79	+	Univariate analyses	3	0	2	5	Extracted from Chen, 2013
7	Wlison, 1990	USA	North America	1973-1987	TKA	Retrospective cohort					7	135	89	Deep prosthetic infection	Prosthetic joint infection	Steroid use	Steroid vs non-Steroid		Medsurg								1.97	0.88	4.38	+	Univariate analyses	3	0	2	5	Extracted from Chen, 2013
7	Wlison, 1990	USA	North America	1973-1987	TKA	Retrospective cohort					7	4171	67	Deep prosthetic infection	Prosthetic joint infection	RA	RA vs non-RA		Medsurg								2.09	1.25	3.49	+	Univariate analyses	3	0	2	5	Extracted from Chen, 2013
7	Wlison, 1990	USA	North America	1973-1987	TKA	Retrospective cohort					7	4171	67	Deep prosthetic infection	Prosthetic joint infection	OA	OA vs non-OA		Medsurg								0.38	0.22	0.67	+	Univariate analyses	3	0	2	5	Extracted from Chen, 2013
8	Papavasiliou, 2006	UK	Europe	2002-2004	TKA	Retrospective cohort					2.5	144	3	Deep prosthetic infection	Prosthetic joint infection	Intra-articular steroid injection	IASI vs non-IASI		Medsurg								12.3	0.62	242.88	+	Univariate analyses	3	0	2	5	Extracted from Chen, 2013
8	Papavasiliou, 2006	UK	Europe	2002-2004	TKA	Retrospective cohort					2.5	144	22	Superficial wound infection	Superfical wound infection	Intra-articular steroid injection	IASI vs non-IASI		Medsurg								2.29	0.93	5.62	+	Univariate analyses	3	0	2	5	Extracted from Chen, 2013
9	Suzuki, 2011	Japan	Asia	1995-2006	TKA	Retrospective cohort		72	26-91	22	3.5	1146	17	Deep prosthetic infection	Prosthetic joint infection	Steroid use	Steroid vs non-Steroid		Medsurg								0.75	0.17	3.32	+	Univariate analyses	3	0	2	5	Extracted from Chen, 2013
9	Suzuki, 2011	Japan	Asia-Pacific	1995-2006	TKA	Retrospective cohort	Retrospective	72	26-91	22	3.5	1146	17	Deep prosthetic infection	Prosthetic joint infection	Gender	Male vs Female		Sociodemo								6.2	2.1	18	++	Multivariable analyses	3	2	1	6	Extracted from Chen, 2013
9	Suzuki, 2011	Japan	Asia	1995-2006	TKA	Retrospective cohort		72	26-91	22	3.5	1146	17	Deep prosthetic infection	Prosthetic joint infection	BMI	Per unit increase in BMI		BMI								1.2	1	1.3	+	Univariate analyses	3	2	1	6	Extracted from Chen, 2013
9	Suzuki, 2011	Japan	Asia-Pacific	1995-2006	TKA	Retrospective cohort		72	26-91	22	3.5	1146	17	Deep prosthetic infection	Prosthetic joint infection	Smoking	Smokers vs non-smokers		Sociodemo								3.93	1.4	11.03	+	Univariate analyses	3	2	1	6	Extracted from Chen, 2013
9	Suzuki, 2011	Japan	Asia-Pacific	1995-2006	TKA	Retrospective cohort	Retrospective	72	26-91	22	3.5	1146	17	Deep prosthetic infection	Prosthetic joint infection	DM	DM vs non-DM		Medsurg								1.36	0.39	4.69	+	Univariate analyses	3	2	1	6	Extracted from Chen, 2013
9	Suzuki, 2011	Japan	Asia	1995-2006	TKA	Retrospective cohort		72	26-91	22	3.5	1146	17	Deep prosthetic infection	Prosthetic joint infection	Previous jt surgery	Previous jt surg vs non-previous jt surg		Medsurg								5.03	1.93	13.09	+	Univariate analyses	3	2	1	6	Extracted from Chen, 2013
10	Huotari, 2007	Finland	Europe	2001-2004	TKA	Retrospective cohort		69.2		28.2	1	4217	37	Deep surgical site infection	Prosthetic joint infection	RA	RA vs non-RA		Medsurg								0.95	0.29	3.1	+	Univariate analyses	3	0	2	5	Extracted from Chen, 2013
10	Huotari, 2007	Finland	Europe	2001-2004	TKA	Retrospective cohort	Retrospective	69.2		28.2	1	4217	37	Deep surgical site infection	Prosthetic joint infection	Gender	Male vs Female		Sociodemo								1.21	0.61	2.43	+	Univariate analyses	3	0	2	5	Extracted from Chen, 2013
10	Huotari, 2007	Finland	Europe	2001-2004	TKA	Retrospective cohort		69.2		28.2	1	4217	37	Deep surgical site infection	Prosthetic joint infection	Revision arthroplasty	Revision arthroplasty vs primary		Medsurg								0.81	0.29	2.29	+	Univariate analyses	3	0	2	5	Extracted from Chen, 2013
10	Huotari, 2007	Finland	Europe	2001-2004	THA	Retrospective cohort		64.8		40.5	1	5614	24	Deep surgical site infection	Prosthetic joint infection	RA	RA vs non-RA		Medsurg								0.77	0.1	5.66	+	Univariate analyses	3	0	2	5	Extracted from Chen, 2013
10	Huotari, 2007	Finland	Europe	2001-2004	THA	Retrospective cohort	Retrospective	64.8		40.5	1	5614	24	Deep surgical site infection	Prosthetic joint infection	Gender	Male vs Female		Sociodemo								1.47	0.66	3.26	+	Univariate analyses	3	0	2	5	Extracted from Chen, 2013
10	Huotari, 2007	Finland	Europe	2001-2004	TKA and THA	Retrospective cohort	Retrospective	66.7			1	9831	61	Deep surgical site infection	Prosthetic joint infection	Gender	Male vs Female		Sociodemo								1.32	0.78	2.22	+	Univariate analyses	3	0	2	5	Extracted from Chen, 2013
10	Huotari, 2007	Finland	Europe	2001-2004	THA	Retrospective cohort		64.8		40.5	1	5614	24	Deep surgical site infection	Prosthetic joint infection	Revision arthroplasty	Revision arthroplasty vs primary		Medsurg								2.55	1.15	5.69	+	Univariate analyses	3	0	2	5	Extracted from Chen, 2013
10	Huotari, 2007	Finland	Europe	2001-2004	TKA and THA	Retrospective cohort		64.8		40.5	1	9831	61	Deep surgical site infection	Prosthetic joint infection	RA	RA vs non-RA		Medsurg								0.9	0.32	2.5	+	Univariate analyses	3	0	2	5	Extracted from Chen, 2013
10	Huotari, 2007	Finland	Europe	2001-2004	TKA and THA	Retrospective cohort		64.8		40.5	1	9831	61	Deep surgical site infection	Prosthetic joint infection	Revision arthroplasty	Revision arthroplasty vs primary		Medsurg								1.66	0.88	3.12	+	Univariate analyses	3	0	2	5	Extracted from Chen, 2013
11	Cordero-Ampuero, 2010	Spain	Europe	1997-2007	THA	Case-control	Retrospective	68.6		70.2	2.3	124	24	PJI	Prosthetic joint infection	Gender	Male vs Female		Sociodemo								0.87	0.31	2.35	+	Univariate analyses	3	0	2	5
11	Cordero-Ampuero, 2010	Spain	Europe	1997-2007	THA	Case-control		68.6		70.2	2.3	124	24	PJI	Prosthetic joint infection	OA	OA vs non-OA		Medsurg								0.44	0.16	1.33	+	Univariate analyses	3	0	2	5
11	Cordero-Ampuero, 2010	Spain	Europe	1997-2007	THA	Case-control		68.6		70.2	2.3	124	24	PJI	Prosthetic joint infection	Previous jt surgery	Previous jt surg vs non-previous jt surg		Medsurg								21.9	6.05	83.4	+	Univariate analyses	3	0	2	5
11	Cordero-Ampuero, 2010	Spain	Europe	1997-2007	THA	Case-control		68.6		70.2	2.3	124	24	PJI	Prosthetic joint infection	BMI	BMI >= 30 vs BMI < 30	>=30 vs < 30	BMI								2.13	0.68	6.23	+	Univariate analyses	3	0	2	5	Used the term Obesity as exposure
11	Cordero-Ampuero, 2010	Spain	Europe	1997-2007	THA	Case-control	Retrospective	68.6		70.2	2.3	124	24	PJI	Prosthetic joint infection	DM	DM vs non-DM		Medsurg								2.7	0.72	9.18	+	Univariate analyses	3	0	2	5
11	Cordero-Ampuero, 2010	Spain	Europe	1997-2007	THA	Case-control		68.6		70.2	2.3	124	24	PJI	Prosthetic joint infection	RA	RA vs non-RA		Medsurg								4.45	0.3	63.5	+	Univariate analyses	3	0	2	5
11	Cordero-Ampuero, 2010	Spain	Europe	1997-2007	THA	Case-control		68.6		70.2	2.3	124	24	PJI	Prosthetic joint infection	Alcohol abuse	Alcohol abuse vs non-alcohol abuse		Sociodemo								6.46	1.67	26.84	+	Univariate analyses	3	0	2	5
11	Cordero-Ampuero, 2010	Spain	Europe	1997-2007	THA	Case-control		68.6		70.2	2.3	124	24	PJI	Prosthetic joint infection	Steroid use	Steroid vs non-Steroid		Medsurg								6.46	1.67	26.84	+	Univariate analyses	3	0	2	5
11	Cordero-Ampuero, 2010	Spain	Europe	1997-2007	THA	Case-control		68.6		70.2	2.3	124	24	PJI	Prosthetic joint infection	Revision arthroplasty	Revision arthroplasty vs primary		Medsurg								19.8	1.77	984.3	+	Univariate analyses	3	0	2	5
12	Vannini, 1984	Italy	Europe	1969-1979	THA	Case-control	Retrospective	62.1		30.2	2.9	1042	28	Deep prosthetic infection	Prosthetic joint infection	DM	DM vs non-DM		Medsurg								5.99	1.69	17.15	+	Univariate analyses	3	0	2	5
13	Pulido, 2008	USA	North America	2001-2006	TKA and THA	Retrospective cohort		64.3		42	3.6	9245	63	Deep prosthetic infection	Prosthetic joint infection	BMI	BMI > 40 vs BMI <= 40	>=40 vs < 40	BMI								3.23	1.6	6.5	++	Multivariate analyses	3	2	1	6
14	Papagelopoulos, 1996	USA	North America	1978-1982	TKA	Retrospective cohort	Retrospective			49	8	136	1	Deep prosthetic infection	Prosthetic joint infection	DM	DM vs non-DM		Medsurg								3.04	0.12	76.06	+	Univariate analyses	3	0	2	5
15	Moon, 2008	Korea	Asia-Pacific	1995-2004	TKA	Retrospective cohort	Retrospective	67.5		9.4	4.4	444	3	Deep prosthetic infection	Prosthetic joint infection	DM	DM vs non-DM		Medsurg								2.01	0.18	22.32	+	Univariate analyses	3	0	2	5
15	Moon, 2008	Korea	Asia	1995-2004	TKA	Retrospective cohort		67.5		9.4	4.4	444	2	Superficial wound infection	Superfical wound infection	DM	DM vs non-DM		Medsurg								1	0.06	15.89	+	Univariate analyses	3	0	2	5
16	Jamsen, 2012	Finland	Europe	2002-2008	TKA and THA	Retrospective cohort		70.6		36.1	1	7181	52	PJI	Prosthetic joint infection	BMI	BMI >= 25 vs BMI < 25	>=25 vs < 25	BMI								1.76	0.93	3.32	++	Multivariate analyses	3	2	2	7
16	Jamsen, 2012	Finland	Europe	2002-2008	TKA and THA	Retrospective cohort		70.6		36.1	1	7181	52	PJI	Prosthetic joint infection	BMI	BMI >= 40 vs BMI < 25	>=40 vs < 25	BMI								6.41	1.67	24.59	++	Multivariate analyses	3	2	2	7
16	Jamsen, 2012	Finland	Europe	2002-2008	TKA and THA	Retrospective cohort	Retrospective	70.6		36.1	1	7181	52	PJI	Prosthetic joint infection	DM	DM vs non-DM		Medsurg								2.31	1.12	4.72	++	Multivariable analyses	3	2	2	7
16	Jamsen, 2012	Finland	Europe	2002-2008	THA	Retrospective cohort	Retrospective	68.7		46.1	1	3266	21	PJI	Prosthetic joint infection	DM	DM vs non-DM		Medsurg								3.49	1.06	11.47	++	Multivariable analyses	3	2	2	7
16	Jamsen, 2012	Finland	Europe	2002-2008	TKA	Retrospective cohort	Retrospective	72.2		27.8	1	3915	31	PJI	Prosthetic joint infection	DM	DM vs non-DM		Medsurg								1.85	0.75	4.58	++	Multivariable analyses	3	2	2	7
17	Adams, 2013	USA	North America	2001-2009	TKA	Retrospective cohort	Retrospective	68		37.2	1	40491	287	Deep prosthetic infection	Prosthetic joint infection	DM	DM vs non-DM		Medsurg								1.08	0.79	1.47	++	Multivariable analyses	3	2	1	6
18	de Boer, 2001	Netherlands	Europe	1996-1999	THA	Retrospective cohort	Retrospective				1	12588	99	Deep surgical site infection	Prosthetic joint infection	Gender	Male vs Female		Sociodemo								1.3	0.85	1.97	+	Univariate analyses	3	2	1	6
18	de Boer, 2001	Netherlands	Europe	1996-1999	TKA	Retrospective cohort	Retrospective				1	4202	34	Deep surgical site infection	Prosthetic joint infection	Gender	Male vs Female		Sociodemo								0.73	0.29	1.84	+	Univariate analyses	3	2	1	6
18	de Boer, 2001	Netherlands	Europe	1996-1999	TKA and THA	Retrospective cohort	Retrospective				1	16790	133	Deep surgical site infection	Prosthetic joint infection	Gender	Male vs Female		Sociodemo								1.18	0.8	1.73	+	Univariate analyses	3	2	1	6
19	Bozic, 2012	USA	North America	1998-2007	THA	Retrospective cohort					up to 10	40919	1371	PJI	Prosthetic joint infection	BMI	BMI >= 30 vs BMI < 30	>=30 vs < 30	BMI								1.73	1.35	2.22	++	Multivariate analyses	3	2	2	7	Did not provide cut-offs for BMI
19	Bozic, 2012	USA	North America	1998-2007	THA	Retrospective cohort	Retrospective				10	40919	1371	PJI	Prosthetic joint infection	DM	DM vs non-DM		Medsurg								1.31	1.12	1.53	++	Multivariable analyses	3	2	2	7
19	Bozic, 2012	USA	North America	1998-2007	THA	Retrospective cohort					up to 10	40919	1371	PJI	Prosthetic joint infection	Depression	Depression vs non-depression		Medsurg								1.38	1.11	1.72	++	Multivariable analyses	3	2	2	7
19	Bozic, 2012	USA	North America	1998-2007	THA	Retrospective cohort					up to 10	40919	1371	PJI	Prosthetic joint infection	Alcohol abuse	Alcohol abuse vs non-alcohol abuse		Sociodemo								1.72	0.98	3.01	++	Multivariable analyses	3	2	2	7
19	Bozic, 2012	USA	North America	1998-2007	THA	Retrospective cohort					up to 10	40919	1371	PJI	Prosthetic joint infection	Hypertension	Hypt vs non-Hypt		Medsurg								1.14	0.99	1.32	++	Multivariable analyses	3	2	2	7
19	Bozic, 2012	USA	North America	1998-2007	THA	Retrospective cohort					up to 10	40919	1371	PJI	Prosthetic joint infection	CVD	CVD vs non-CVD		Medsurg								1.07	0.96	1.18	++	Multivariable analyses	3	2	2	7
19	Bozic, 2012	USA	North America	1998-2007	THA	Retrospective cohort					up to 10	40919	1371	PJI	Prosthetic joint infection	Cancer	Cancer vs non-cancer		Medsurg								1.13	0.97	1.31	++	Multivariable analyses	3	2	2	7
20	Lai, 2007	Canada	North America		TKA and THA	Case-control		62.5		52.9	up to 17	102	52	PJI	Prosthetic joint infection	CVD	CVD vs non-CVD		Medsurg								2.11	0.96	4.67	+	Univariate analyses	3	0	2	5
20	Lai, 2007	Canada	North America		TKA and THA	Case-control	Retrospective	62.5		52.9	17	102	52	PJI	Prosthetic joint infection	DM	DM vs non-DM		Medsurg								4	1.13	14.18	+	Univariate analyses	3	0	2	5
20	Lai, 2007	Canada	North America		TKA and THA	Case-control		62.5		52.9	up to 17	102	52	PJI	Prosthetic joint infection	BMI	BMI >= 30 vs BMI < 30	>=30 vs < 30	BMI								1.8	0.6	5.37	+	Univariate analyses	3	0	2	5
20	Lai, 2007	Canada	North America		TKA and THA	Case-control		62.5		52.9	up to 17	102	52	PJI	Prosthetic joint infection	Steroid use	Steroid vs non-Steroid		Medsurg								0.68	0.11	3.99	+	Univariate analyses	3	0	2	5
20	Lai, 2007	Canada	North America		TKA and THA	Case-control		62.5		52.9	up to 17	102	52	PJI	Prosthetic joint infection	RA	RA vs non-RA		Medsurg								1	0.14	7.1	+	Univariate analyses	3	0	2	5
21	Malinzak, 2009	USA	North America	1991-2004	TKA and THA	Retrospective cohort		68.8		40.7	6.2	8494	43	Deep prosthetic infection	Prosthetic joint infection	BMI	BMI >= 40 vs BMI < 40	>=40 vs < 40	BMI	3.2				0.041	1.163	0.5701	3.2	1.04	9.75	++	Multivariate analyses	3	2	1	6
21	Malinzak, 2009	USA	North America	1991-2004	TKA and THA	Retrospective cohort		68.8		40.7	6.2	8494	43	Deep prosthetic infection	Prosthetic joint infection	BMI	BMI >= 50 vs BMI < 50	>=50 vs < 50	BMI	18.3				0.0001	2.907	0.747	18.3	4.25	79.37	++	Multivariate analyses	3	2	1	6
21	Malinzak, 2009	USA	North America	1991-2004	TKA and THA	Retrospective cohort	Retrospective	68.8		40.7	6.2	8494	43	Deep prosthetic infection	Prosthetic joint infection	DM	DM vs non-DM		Medsurg	3.1				0.0027	1.131	0.378	3.1	1.48	6.49	++	Multivariable analyses	3	2	1	6
22	Maoz, 2015	USA	North America	2009-2011	THA	Retrospective cohort		61.6		45.9	2	3672	47	Deep prosthetic infection	Prosthetic joint infection	Revision arthroplasty	Revision arthroplasty vs primary		Medsurg								4.23	1.67	10.72	++	Multivariable analyses	3	2	1	6
22	Maoz, 2015	USA	North America	2009-2011	THA	Retrospective cohort		61.6		45.9	2	3672	47	Deep prosthetic infection	Prosthetic joint infection	BMI	BMI >= 40 vs BMI < 40	>=40 vs < 40	BMI								4.13	1.3	12.88	++	Multivariate analyses	3	2	1	6
22	Maoz, 2015	USA	North America	2009-2011	THA	Retrospective cohort		61.6		45.9	2	3672	47	Deep prosthetic infection	Prosthetic joint infection	BMI	BMI >= 30 vs BMI < 30	>=30 vs < 30	BMI								1.75	0.93	3.3	+	Univariate analyses	3	2	1	6
22	Maoz, 2015	USA	North America	2009-2011	THA	Retrospective cohort	Retrospective	61.6		45.9	2	3672	47	Deep prosthetic infection	Prosthetic joint infection	Gender	Male vs Female		Sociodemo								0.61	0.33	1.11	+	Univariate analyses	3	2	1	6
22	Maoz, 2015	USA	North America	2009-2011	THA	Retrospective cohort		61.6		45.9	2	3672	47	Deep prosthetic infection	Prosthetic joint infection	Smoking	Smokers vs non-smokers		Sociodemo								1.14	0.47	2.76	+	Univariate analyses	3	2	1	6
22	Maoz, 2015	USA	North America	2009-2011	THA	Retrospective cohort		61.6		45.9	2	3672	47	Deep prosthetic infection	Prosthetic joint infection	Age	Age >= 65 vs age < 65		Sociodemo								0.99	0.55	1.76	+	Univariate analyses	3	2	1	6
23	Amin, 2006	UK	Europe	1995-2004	TKA	Prospective cohort		62		26.8	3.2	82	7	Superficial wound infection	Superfical wound infection	BMI	BMI >= 40 vs BMI < 30	>=40 vs < 40	BMI								2.83	0.95	8.38	+	Univariate analyses	4	0	1	5
23	Amin, 2006	UK	Europe	1995-2004	TKA	Prospective cohort		62		26.8	3.2	82	2	Deep prosthetic infection	Prosthetic joint infection	BMI	BMI >= 40 vs BMI < 30	>=30 vs < 30	BMI								1.46	0.45	4.71	+	Univariate analyses	4	0	1	5
24	Amin, 2006_2	UK	Europe	1995-1997	TKA	Prospective cohort		68.7		42.4	5	370	13	Superficial wound infection	Superfical wound infection	BMI	BMI >= 30 vs BMI < 30	>=30 vs < 30	BMI								1.56	0.54	4.51	+	Univariate analyses	4	0	1	5
24	Amin, 2006_2	UK	Europe	1995-1997	TKA	Prospective cohort		68.7		42.4	5	370	3	Deep prosthetic infection	Prosthetic joint infection	BMI	BMI >= 30 vs BMI < 30	>=30 vs < 30	BMI								0.66	0.06	7.17	+	Univariate analyses	4	0	1	5
25	Dowsey, 2010	Australia	Pacific	2006-2007	TKA	Prospective cohort		71.4		31	1	529	8	Deep prosthetic infection	Prosthetic joint infection	BMI	BMI >= 30 vs BMI < 30	>=30 vs < 30	BMI								4.64	0.58	37.48	+	Univariate analyses	4	0	3	7
25	Dowsey, 2010	Australia	Pacific	2006-2007	TKA	Prospective cohort		71.4		31	1	529	33	Superficial wound infection	Superfical wound infection	BMI	BMI >= 30 vs BMI < 30	>=30 vs < 30	BMI								2.98	1.25	7.11	+	Univariate analyses	4	0	3	7
26	Foran, 2004	USA	North America	1991-1996	TKA	Prospective cohort		68		32.4	6.7	136	2	Deep prosthetic infection	Prosthetic joint infection	BMI	BMI >= 30 vs BMI < 30	>=30 vs < 30	BMI								1	0.06	15.71	+	Univariate analyses	4	0	2	6
27	Krushell, 2007	USA	North America	1992-1999	TKA	Retrospective cohort		68.2			7.5	78	8	Superficial wound infection	Superfical wound infection	BMI	BMI >= 40 vs BMI < 30	>=40 vs < 40	BMI								3.4	0.97	13.57	+	Univariate analyses	3	0	2	5
28	Namba, 2005	USA	North America	2001-2002	THA	Prospective cohort		65.4		42.4	1	1071	5	Deep prosthetic infection	Prosthetic joint infection	BMI	BMI > 35 vs BMI <= 35	> 35 vs <= 35	BMI								4.13	0.7	24.48	+	Univariate analyses	4	0	1	5
28	Namba, 2005	USA	North America	2001-2002	TKA	Prospective cohort		67.8		38.4	1	1813	5	Deep prosthetic infection	Prosthetic joint infection	BMI	BMI > 35 vs BMI <= 35	> 35 vs <= 35	BMI								2.2	0.37	13.11	+	Univariate analyses	4	0	1	5
28	Namba, 2005	USA	North America	2001-2002	TKA	Prospective cohort		67.8		38.4	1	1813	4	Superficial wound infection	Superfical wound infection	BMI	BMI > 35 vs BMI <= 35	> 35 vs <= 35	BMI								9.89	1.03	94.82	+	Univariate analyses	4	0	1	5
29	Lubbeke, 2007	Switzerland	Europe	1996-2005	THA	Prospective cohort		68.6		44.6	5	2495	17	Deep prosthetic infection	Prosthetic joint infection	BMI	BMI >= 30 vs BMI < 30	>=30 vs < 30	BMI								5.1	1.9	13.5	++	Multivariate analyses	4	2	1	7
30	Tai, 2014	Australia	Pacific	1997-2003	THA	Prospective cohort		67.8		46.4	10	1420	9	Deep prosthetic infection	Prosthetic joint infection	BMI	BMI >= 30 vs BMI < 30	>=30 vs < 30	BMI								1.24	0.13	6.55	+	Univariate analyses	4	0	1	5
31	Sousa, 2014	UK, Portugal, Spain	Europe	2010-2011	TKA and THA	Prospective cohort		68		37	1	2497	43	PJI	Prosthetic joint infection	BMI	BMI >= 30 vs BMI < 30	>=30 vs < 30	BMI								0.99	0.69	1.41	+	Univariate analyses	4	0	1	5
31	Sousa, 2014	UK, Portugal, Spain	Europe	2010-2011	TKA and THA	Prospective cohort	Prospective	68		37	1	2497	43	PJI	Prosthetic joint infection	DM	DM vs non-DM		Medsurg								1.3	0.48	3.54	+	Univariate analyses	4	0	1	5
31	Sousa, 2014	UK, Portugal, Spain	Europe	2010-2011	TKA and THA	Prospective cohort	Prospective	68		37	1	2497	43	PJI	Prosthetic joint infection	Gender	Male vs Female		Sociodemo								1.79	1.19	2.7	+	Univariate analyses	4	0	1	5
32	Ravi, 2014	Canada	North America	2002-2009	TKA	Prospective cohort		68		38.4	2	71793	637	PJI	Prosthetic joint infection	Age	Per 1 year increase		Sociodemo								0.98	0.97	0.99	++	Multivariable analyses	4	2	1	7
32	Ravi, 2014	Canada	North America	2002-2009	TKA	Prospective cohort	Prospective	68		38.4	2	71793	637	PJI	Prosthetic joint infection	Gender	Male vs Female		Sociodemo								1.77	1.51	2.08	++	Multivariable analyses	4	2	1	7
32	Ravi, 2014	Canada	North America	2002-2009	TKA	Prospective cohort		68		38.4	2	71793	637	PJI	Prosthetic joint infection	Location	Rural vs non-rural		Sociodemo								0.77	0.61	0.97	++	Multivariable analyses	4	2	1	7
32	Ravi, 2014	Canada	North America	2002-2009	TKA	Prospective cohort		68		38.4	2	71793	637	PJI	Prosthetic joint infection	Frailty	Frail vs non-frail		Medsurg								1.64	1.28	2.11	++	Multivariable analyses	4	2	1	7
32	Ravi, 2014	Canada	North America	2002-2009	TKA	Prospective cohort		68		38.4	2	71793	637	PJI	Prosthetic joint infection	RA	RA vs non-RA		Medsurg								1.52	1.11	2.09	++	Multivariable analyses	4	2	1	7
33	Rasouli, 2014	USA	North America	2010-2012	TKA and THA	Prospective cohort	Prospective	63		44.1	1	6111	80	Surgical Site Infection	Prosthetic joint infection	Gender	Male vs Female		Sociodemo								1.79	1.11	2.89	++	Multivariable analyses	4	2	1	7
33	Rasouli, 2014	USA	North America	2010-2012	TJA	Prospective cohort		63		44.1	1	6111	80	Surgical Site Infection	Prosthetic joint infection	Revision arthroplasty	Revision arthroplasty vs primary		Medsurg								1.3	0.62	2.75	++	Multivariable analyses	4	2	1	7
34	Gou, 2014	China	Asia-Pacific	2008-2010	TKA and THA	Retrospective cohort		53.7		38.8	1.1	739	7	PJI	Prosthetic joint infection	Age	Per 1 year increase		Sociodemo								1.06	0.99	1.14	++	Multivariable analyses	3	2	2	7
34	Gou, 2014	China	Asia-Pacific	2008-2010	TKA and THA	Retrospective cohort	Retrospective	53.7		38.8	1.1	739	7	PJI	Prosthetic joint infection	DM	DM vs non-DM		Medsurg								69.65	11.86	409.23	++	Multivariable analyses	3	2	2	7
34	Gou, 2014	China	Asia	2008-2010	TKA and THA	Retrospective cohort		53.7		38.8	1.1	739	7	PJI	Prosthetic joint infection	Hypertension	Hypt vs non-Hypt		Medsurg								0.42	0.08	2.23	++	Multivariable analyses	3	2	2	7
34	Gou, 2014	China	Asia	2008-2010	TKA and THA	Retrospective cohort		53.7		38.8	1.1	739	7	PJI	Prosthetic joint infection	Steroid use	Steroid vs non-Steroid		Medsurg								0.63	0.037	10.92	++	Multivariable analyses	3	2	2	7
35	Namba, 2013	USA	North America	2001-2009	TKA	Retrospective cohort		67.4		37	1	56216	404	Deep surgical site infection	Prosthetic joint infection	Age	Per 1 year increase		Sociodemo								0.99	0.98	1	++	Multivariable analyses	3	2	1	6
35	Namba, 2013	USA	North America	2001-2009	TKA	Retrospective cohort	Retrospective	67.4		37	1	56216	404	Deep surgical site infection	Prosthetic joint infection	Gender	Male vs Female		Sociodemo								1.89	1.54	2.32	++	Multivariable analyses	3	2	1	6
35	Namba, 2013	USA	North America	2001-2009	TKA	Retrospective cohort	Retrospective	67.4		37	1	56216	404	Deep surgical site infection	Prosthetic joint infection	DM	DM vs non-DM		Medsurg								1.28	1.03	1.6	++	Multivariable analyses	3	2	1	6
35	Namba, 2013	USA	North America	2001-2009	TKA	Retrospective cohort		67.4		37	1	56216	404	Deep surgical site infection	Prosthetic joint infection	BMI	BMI >= 35 vs BMI < 35	>=35 vs < 35	BMI								1.47	1.17	1.85	++	Multivariate analyses	3	2	1	6
35	Namba, 2013	USA	North America	2001-2009	TKA	Retrospective cohort		67.4		37	1	56216	404	Deep surgical site infection	Prosthetic joint infection	OA	OA vs non-OA		Medsurg								1.19	0.66	2.17	++	Multivariable analyses	3	2	1	6
35	Namba, 2013	USA	North America	2001-2009	TKA	Retrospective cohort		67.4		37	1	56216	404	Deep surgical site infection	Prosthetic joint infection	RA	RA vs non-RA		Medsurg								1.01	0.52	1.95	+	Univariate analyses	3	2	1	6
35	Namba, 2013	USA	North America	2001-2009	TKA	Retrospective cohort		67.4		37	1	56216	404	Deep surgical site infection	Prosthetic joint infection	Osteonecrosis	Osteonecrosis vs non		Medsurg								3.65	1.41	9.46	++	Multivariable analyses	3	2	1	6
35	Namba, 2013	USA	North America	2001-2009	TKA	Retrospective cohort		67.4		37	1	56216	404	Deep surgical site infection	Prosthetic joint infection	Posttraumatic arthritis	PTA vs non-PTA		Medsurg								3.23	1.68	6.23	++	Multivariable analyses	3	2	1	6
36	Everhart, 2013	USA	North America	2010-2012	TJA	Retrospective cohort					1	1875	29	Surgical Site Infection	Prosthetic joint infection	Smoking	Smokers vs non-smokers		Sociodemo								2.96	1.65	5.11	++	Multivariable analyses	3	2	1	6
36	Everhart, 2013	USA	North America	2010-2012	TKA and THA	Retrospective cohort	Retrospective				1	1875	29	Surgical Site Infection	Prosthetic joint infection	DM	DM vs non-DM		Medsurg								1.83	1.02	3.27	++	Multivariable analyses	3	2	1	6
36	Everhart, 2013	USA	North America	2010-2012	TJA	Retrospective cohort					1	1875	29	Surgical Site Infection	Prosthetic joint infection	BMI	BMI 25-29.9 vs BMI 18.5-24.9	>=25 vs < 25	BMI								0.6	0.24	1.5	+	Univariate analyses	3	2	1	6
36	Everhart, 2013	USA	North America	2010-2012	TJA	Retrospective cohort					1	1875	29	Surgical Site Infection	Prosthetic joint infection	BMI	BMI 30-39.9 vs BMI 18.5-24.9	>=30 vs < 30	BMI								0.84	0.51	1.41	+	Univariate analyses	3	2	1	6
36	Everhart, 2013	USA	North America	2010-2012	TJA	Retrospective cohort					1	1875	29	Surgical Site Infection	Prosthetic joint infection	BMI	BMI 40-49.9 vs BMI 18.5-24.9	>=30 vs < 30	BMI								1.28	0.61	2.65	+	Univariate analyses	3	2	1	6
36	Everhart, 2013	USA	North America	2010-2012	TJA	Retrospective cohort					1	1875	29	Surgical Site Infection	Prosthetic joint infection	BMI	BMI >= 50 vs BMI 18.5-24.9	>=30 vs < 30	BMI								5.28	1.38	17.1	++	Multivariate analyses	3	2	1	6
37	Durand, 2013	France	Europe	2003-2006	TJA	Prospective cohort		70		42.9	1	3908	77	Surgical Site Infection	Prosthetic joint infection	Smoking	Smokers vs non-smokers		Sociodemo								2.21	1.34	3.62	+	Univariate analyses	4	0	2	6
38	Song, 2012	Korea	Asia-Pacific	2006-2009	TKA and THA	Retrospective cohort	Retrospective	67		26	1	6848	161	Surgical Site Infection	Prosthetic joint infection	Gender	Male vs Female		Sociodemo								1.25	0.89	1.76	+	Univariate analyses	3	2	2	7
38	Song, 2012	Korea	Asia-Pacific	2006-2009	TKA and THA	Retrospective cohort		67		26	1	6848	161	Surgical Site Infection	Prosthetic joint infection	Age	Per 1 year increase		Sociodemo								1.04	0.91	1.17	+	Univariate analyses	3	2	2	7
38	Song, 2012	Korea	Asia-Pacific	2006-2009	TKA and THA	Retrospective cohort	Retrospective	67		26	1	6848	161	Surgical Site Infection	Prosthetic joint infection	DM	DM vs non-DM		Medsurg								1.56	1.1	2.21	++	Multivariate analyses	3	2	2	7
38	Song, 2012	Korea	Asia	2006-2009	TKA and THA	Retrospective cohort		67		26	1	6848	161	Surgical Site Infection	Prosthetic joint infection	BMI	BMI >= 25 vs BMI < 25	>=25 vs < 25	BMI								0.93	0.68	1.28	+	Univariate analyses	3	2	2	7
38	Song, 2012	Korea	Asia-Pacific	2006-2009	TKA and THA	Retrospective cohort		67		26	1	6848	161	Surgical Site Infection	Prosthetic joint infection	Smoking	Smokers vs non-smokers		Sociodemo								1.26	0.79	2	+	Univariate analyses	3	2	2	7
38	Song, 2012	Korea	Asia	2006-2009	TKA and THA	Retrospective cohort		67		26	1	6848	161	Surgical Site Infection	Prosthetic joint infection	Steroid use	Steroid vs non-Steroid		Medsurg								0.96	0.42	2.2	+	Univariate analyses	3	2	2	7
38	Song, 2012	Korea	Asia-Pacific	2006-2009	THA	Retrospective cohort	Retrospective				1	3422	78	Surgical Site Infection	Prosthetic joint infection	Gender	Male vs Female		Sociodemo								0.71	0.44	1.15	+	Univariate analyses	3	2	2	7
38	Song, 2012	Korea	Asia-Pacific	2006-2009	THA	Retrospective cohort					1	3422	78	Surgical Site Infection	Prosthetic joint infection	Age	Per 1 year increase		Sociodemo								1.1	0.96	1.25	+	Univariate analyses	3	2	2	7
38	Song, 2012	Korea	Asia-Pacific	2006-2009	THA	Retrospective cohort	Retrospective				1	3422	78	Surgical Site Infection	Prosthetic joint infection	DM	DM vs non-DM		Medsurg								1.97	1.2	3.22	++	Multivariate analyses	3	2	2	7
38	Song, 2012	Korea	Asia	2006-2009	THA	Retrospective cohort					1	3422	78	Surgical Site Infection	Prosthetic joint infection	BMI	BMI >= 25 vs BMI < 25	>=25 vs < 25	BMI								0.93	0.55	1.56	+	Univariate analyses	3	2	2	7
38	Song, 2012	Korea	Asia-Pacific	2006-2009	THA	Retrospective cohort					1	3422	78	Surgical Site Infection	Prosthetic joint infection	Smoking	Smokers vs non-smokers		Sociodemo								1.15	0.65	2.04	+	Univariate analyses	3	2	2	7
38	Song, 2012	Korea	Asia	2006-2009	THA	Retrospective cohort					1	3422	78	Surgical Site Infection	Prosthetic joint infection	Steroid use	Steroid vs non-Steroid		Medsurg								1.07	0.39	2.96	+	Univariate analyses	3	2	2	7
38	Song, 2012	Korea	Asia-Pacific	2006-2009	TKA	Retrospective cohort	Retrospective				1	3426	83	Surgical Site Infection	Prosthetic joint infection	Gender	Male vs Female		Sociodemo								2.84	1.71	4.74	++	Multivariate analyses	3	2	2	7
38	Song, 2012	Korea	Asia-Pacific	2006-2009	TKA	Retrospective cohort					1	3426	83	Surgical Site Infection	Prosthetic joint infection	Age	Per 1 year increase		Sociodemo								0.79	0.53	1.06	+	Univariate analyses	3	2	2	7
38	Song, 2012	Korea	Asia-Pacific	2006-2009	TKA	Retrospective cohort	Retrospective				1	3426	83	Surgical Site Infection	Prosthetic joint infection	DM	DM vs non-DM		Medsurg								1.36	0.84	2.21	+	Univariate analyses	3	2	2	7
38	Song, 2012	Korea	Asia	2006-2009	TKA	Retrospective cohort					1	3426	83	Surgical Site Infection	Prosthetic joint infection	BMI	BMI >= 25 vs BMI < 25	>=25 vs < 25	BMI								0.87	0.56	1.36	+	Univariate analyses	3	2	2	7
38	Song, 2012	Korea	Asia-Pacific	2006-2009	TKA	Retrospective cohort					1	3426	83	Surgical Site Infection	Prosthetic joint infection	Smoking	Smokers vs non-smokers		Sociodemo								1.78	0.76	4.16	+	Univariate analyses	3	2	2	7
38	Song, 2012	Korea	Asia	2006-2009	TKA	Retrospective cohort					1	3426	83	Surgical Site Infection	Prosthetic joint infection	Steroid use	Steroid vs non-Steroid		Medsurg								0.82	0.2	3.37	+	Univariate analyses	3	2	2	7
39	Singh, 2012	USA	North America	1976-2008	TSA	Prospective cohort		65		47	7	2588	32	Deep prosthetic infection	Prosthetic joint infection	Age	Per 1 year increase		Sociodemo								0.97	0.95	1	++	Multivariate analyses	4	2	2	8
39	Singh, 2012	USA	North America	1976-2008	TSA	Prospective cohort	Prospective	65		47	7	2588	32	Deep prosthetic infection	Prosthetic joint infection	Gender	Male vs Female		Sociodemo								3.45	1.41	8.33	++	Multivariate analyses	4	2	2	8
39	Singh, 2012	USA	North America	1976-2008	TSA	Prospective cohort		65		47	7	2588	32	Deep prosthetic infection	Prosthetic joint infection	BMI	BMI 25-29.9 vs BMI < 24.9	>=25 vs < 25	BMI								0.82	0.22	3.02	+	Univariate analyses	4	2	2	8
39	Singh, 2012	USA	North America	1976-2008	TSA	Prospective cohort		65		47	7	2588	32	Deep prosthetic infection	Prosthetic joint infection	BMI	BMI 30-34.9 vs BMI < 24.9	>=30 vs < 30	BMI								1.67	0.47	5.95	+	Univariate analyses	4	2	2	8
39	Singh, 2012	USA	North America	1976-2008	TSA	Prospective cohort		65		47	7	2588	32	Deep prosthetic infection	Prosthetic joint infection	BMI	BMI 35-39.9 vs BMI < 24.9	>=30 vs < 30	BMI								2.48	0.63	9.83	+	Univariate analyses	4	2	2	8
39	Singh, 2012	USA	North America	1976-2008	TSA	Prospective cohort		65		47	7	2588	32	Deep prosthetic infection	Prosthetic joint infection	BMI	BMI >= 40 vs BMI < 24.9	>=30 vs < 30	BMI								2.46	0.45	13.34	+	Univariate analyses	4	2	2	8
39	Singh, 2012	USA	North America	1976-2008	TSA	Prospective cohort		65		47	7	2588	32	Deep prosthetic infection	Prosthetic joint infection	OA	OA vs non-OA		Medsurg								0.82	0.37	1.8	+	Univariate analyses	4	2	2	8
40	Namba, 2012	USA	North America	2001-2009	THA	Retrospective cohort	Retrospective	65.5		43	1	30491	155	Deep surgical site infection	Prosthetic joint infection	Gender	Male vs Female		Sociodemo								0.7	0.49	0.99	++	Multivariate analyses	3	2	2	7
40	Namba, 2012	USA	North America	2001-2009	THA	Retrospective cohort		65.5		43	1	30491	155	Deep surgical site infection	Prosthetic joint infection	Age	Per 1 year increase		Sociodemo								1	0.98	1.01	++	Multivariate analyses	3	2	2	7
40	Namba, 2012	USA	North America	2001-2009	THA	Retrospective cohort	Retrospective	65.5		43	1	30491	155	Deep surgical site infection	Prosthetic joint infection	DM	DM vs non-DM		Medsurg								1.25	0.85	1.83	++	Multivariate analyses	3	2	2	7
40	Namba, 2012	USA	North America	2001-2009	THA	Retrospective cohort		65.5		43	1	30491	155	Deep surgical site infection	Prosthetic joint infection	BMI	BMI < 18.5 vs BMI 18.5-30	< 18.5 vs 18.5-30	BMI								2.88	0.89	9.23	++	Multivariate analyses	3	2	2	7
40	Namba, 2012	USA	North America	2001-2009	THA	Retrospective cohort		65.5		43	1	30491	155	Deep surgical site infection	Prosthetic joint infection	BMI	BMI 30-35 vs BMI 18.5-30	>=30 vs < 30	BMI								1.56	1.03	2.37	++	Multivariate analyses	3	2	2	7
40	Namba, 2012	USA	North America	2001-2009	THA	Retrospective cohort		65.5		43	1	30491	155	Deep surgical site infection	Prosthetic joint infection	BMI	BMI >= 35 vs BMI 18.5-30	>=30 vs < 30	BMI								2.37	1.55	3.61	++	Multivariate analyses	3	2	2	7
40	Namba, 2012	USA	North America	2001-2009	THA	Retrospective cohort		65.5		43	1	30491	155	Deep surgical site infection	Prosthetic joint infection	OA	OA vs non-OA		Medsurg								1.01	0.58	1.75	+	Univariate analyses	3	2	2	7
40	Namba, 2012	USA	North America	2001-2009	THA	Retrospective cohort		65.5		43	1	30491	155	Deep surgical site infection	Prosthetic joint infection	Osteonecrosis	Osteonecrosis vs non		Medsurg								1.31	0.74	2.31	+	Univariate analyses	3	2	2	7
40	Namba, 2012	USA	North America	2001-2009	THA	Retrospective cohort		65.5		43	1	30491	155	Deep surgical site infection	Prosthetic joint infection	Posttraumatic arthritis	PTA vs non-PTA		Medsurg								0.65	0.09	4.59	+	Univariate analyses	3	2	2	7	PTA=post-traumatic arthritis
40	Namba, 2012	USA	North America	2001-2009	THA	Retrospective cohort		65.5		43	1	30491	155	Deep surgical site infection	Prosthetic joint infection	RA	RA vs non-RA		Medsurg								0.58	0.14	2.36	+	Univariate analyses	3	2	2	7
41	Meermans, 2012	Belgium	Europe	1998-2006	THA	Retrospective cohort		66.5		28	5.9	364	2	Deep prosthetic infection	Prosthetic joint infection	Intra-articular steroid injection	IASI vs non-IASI		Medsurg								1	0.01	78.94	+	Univariate analyses	3	0	2	5	Exposure was intra-articular steroid injection within 1 years before THA
41	Meermans, 2012	Belgium	Europe	1998-2006	THA	Retrospective cohort		66.5		28	5.9	364	12	Superficial wound infection	Superfical wound infection	Intra-articular steroid injection	IASI vs non-IASI		Medsurg								0.71	0.17	2.64	+	Univariate analyses	3	0	2	5	Exposure was intra-articular steroid injection within 1 years before THA
42	Kessler, 2012	Switzerland	Europe	2006-2010	TAA	Case-control		63		45.4	Up to 10	130	26	PJI	Prosthetic joint infection	OA	OA vs non-OA		Medsurg								0.68	0.33	1.41	+	Univariate analyses	3	0	2	5
42	Kessler, 2012	Switzerland	Europe	2006-2010	TAA	Case-control		63		45.4	Up to 10	130	26	PJI	Prosthetic joint infection	RA	RA vs non-RA		Medsurg								1.96	0.47	8.17	+	Univariate analyses	3	0	2	5
42	Kessler, 2012	Switzerland	Europe	2006-2010	TAA	Case-control		63		45.4	Up to 10	130	26	PJI	Prosthetic joint infection	Posttraumatic arthritis	PTA vs non-PTA		Medsurg								0.88	0.43	1.79	+	Univariate analyses	3	0	2	5
42	Kessler, 2012	Switzerland	Europe	2006-2010	TAA	Case-control		63		45.4	Up to 10	130	26	PJI	Prosthetic joint infection	Previous jt surgery	Previous jt surg vs non-previous jt surg		Medsurg								4.7	1.88	11.74	+	Univariate analyses	3	0	2	5	Previous surgery at site of infection
43	Ayyar, 2012	UK	Europe	2005-2008	TKA	Retrospective cohort		66.7		39.7	1	171	16	Superficial wound infection	Superfical wound infection	BMI	BMI >= 30 vs BMI < 30	>=30 vs < 30	BMI								1.72	0.52	6.6	+	Univariate analyses	3	0	2	5
44	Davis, 2011	UK	Europe	1998-2005	THA	Prospective cohort		69	34-96	38.5	5	1617	83	Superficial wound infection	Superfical wound infection	BMI	BMI >= 35 vs BMI 30-34.9	>=30 vs < 30	BMI								3.37	1.49	7.58	++	Multivariate analyses	4	2	2	8
45	Dale, 2011	Norway	Europe	2005-2009	THA	Prospective cohort	Prospective				1	5540	167	Surgical Site Infection	Prosthetic joint infection	Gender	Male vs Female		Sociodemo								1.3	0.9	1.8	++	Multivariate analyses	4	2	1	7
46	Muilwijk, 2006	Netherlands	Europe	1996-2003	THA	Retrospective cohort					1	26127	493	Superficial wound infection	Superfical wound infection	Gender	Male vs Female		Sociodemo								0.77	0.59	0.91	++	Multivariate analyses	3	2	2	7
47	Willis-Owen, 2010	Australia	Asia-Pacific	2002-2008	TKA and THA	Prospective cohort	Prospective	65.6		49.3	1	5277	51	Surgical Site Infection	Prosthetic joint infection	Gender	Male vs Female		Sociodemo								3.38	1.78	6.4	+	Univariate analyses	4	0	1	5
48	Kurtz, 2010	USA	North America	1997-2006	TKA	Retrospective cohort	Retrospective				10	69663	1400	PJI	Prosthetic joint infection	Gender	Male vs Female		Sociodemo	0.76				0.077	-0.2744	0.1552	1.32	0.97	1.79	++	Multivariate analyses	3	2	2	7
49	Chee, 2010	UK	Europe	1998-2003	THA	Prospective cohort		64		22.6	5	110	8	Superficial wound infection	Superfical wound infection	BMI	BMI >= 35 vs BMI < 24.9	>=30 vs < 30	BMI								3	0.63	14.2	+	Univariate analyses	4	0	1	5	morbidly obese vs non-obese
49	Chee, 2010	UK	Europe	1998-2003	THA	Prospective cohort		64		22.6	5	110	2	Deep prosthetic infection	Prosthetic joint infection	BMI	BMI >= 35 vs BMI < 24.9	>=30 vs < 30	BMI								1.45	0.46	4.59	+	Univariate analyses	4	0	1	5	morbidly obese vs non-obese
50	Berbari, 2010	USA	North America	2001-2006	TKA and THA	Case-control		70.5		48.7	2	678	339	PJI	Prosthetic joint infection	Dental procedure	Low-risk DP vs no procedure		Medsurg								0.82	0.61	1.11	++	Multivariate analyses	3	2	2	7
50	Berbari, 2010	USA	North America	2001-2006	TKA and THA	Case-control		70.5		48.7	2	678	339	PJI	Prosthetic joint infection	Dental procedure	High-risk DP vs no procedure		Medsurg								0.85	0.62	1.15	++	Multivariate analyses	3	2	2	7
51	Aslam, 2010	USA	North America	1997-2006	TKA and THA	Case-control	Retrospective	60.8		85.7	2.9	126	63	PJI	Prosthetic joint infection	Gender	Male vs Female		Sociodemo								1	0.38	2.64	+	Univariate analyses	3	0	2	5
51	Aslam, 2010	USA	North America	1997-2006	TKA and THA	Case-control	Retrospective	60.8		85.7	2.9	126	63	PJI	Prosthetic joint infection	DM	DM vs non-DM		Medsurg								0.79	0.37	1.7	+	Univariate analyses	3	0	2	5
51	Aslam, 2010	USA	North America	1997-2006	TKA, THA, TSA	Case-control		60.8		85.7	2.9	126	63	PJI	Prosthetic joint infection	Cancer	Cancer vs non-cancer		Medsurg								2.01	0.72	5.62	+	Univariate analyses	3	0	2	5
51	Aslam, 2010	USA	North America	1997-2006	TKA, THA, TSA	Case-control		60.8		85.7	2.9	126	63	PJI	Prosthetic joint infection	Steroid use	Steroid vs non-Steroid		Medsurg								1.55	0.44	5.4	+	Univariate analyses	3	0	2	5
52	Ong, 2009	USA	North America	1997-2006	THA	Prospective cohort	Prospective				10	39929	887	PJI	Prosthetic joint infection	Gender	Male vs Female		Sociodemo	0.83				0.009	-0.18633	0.0714	1.2	1.05	1.39	++	Multivariate analyses	4	2	1	7
53	Desai, 2009	UK	Europe	1997-2005	THA	Retrospective cohort		70.7		37	3.6	270	7	Superficial wound infection	Superfical wound infection	Intra-articular steroid injection	IASI vs non-IASI		Medsurg								0.8	0.16	4.03	+	Univariate analyses	3	0	2	5
54	Fan, 2008	Hong Kong	Asia-Pacific	1997-2006	TKA	Retrospective cohort	Retrospective	69		82.4	3.8	472	14	Surgical Site Infection	Prosthetic joint infection	DM	DM vs non-DM		Medsurg								2.76	0.94	8.08	+	Univariate analyses	3	0	2	5	Infection was a mixture of deep and superficial infection
55	Dowsey, 2008	Australia	Asia-Pacific	1998-2005	THA	Retrospective cohort	Retrospective	69		44.2	1	1207	22	PJI	Prosthetic joint infection	Gender	Male vs Female		Sociodemo								0.72	0.31	1.68	+	Univariate analyses	3	0	2	5
55	Dowsey, 2008	Australia	Asia-Pacific	1998-2005	THA	Retrospective cohort	Retrospective	69		44.2	1	1207	22	PJI	Prosthetic joint infection	DM	DM vs non-DM		Medsurg								2.43	0.91	6.46	+	Univariate analyses	3	0	2	5
55	Dowsey, 2008	Australia	Asia-Pacific	1998-2005	THA	Retrospective cohort		69		44.2	1	1207	22	PJI	Prosthetic joint infection	Smoking	Smokers vs non-smokers		Sociodemo								0.32	0.04	1.87	+	Univariate analyses	3	0	2	5
55	Dowsey, 2008	Australia	Pacific	1998-2005	THA	Retrospective cohort		69		44.2	1	1207	22	PJI	Prosthetic joint infection	CVD	CVD vs non-CVD		Medsurg								1.38	0.57	3.32	+	Univariate analyses	3	0	2	5
56	Bongartz, 2008	USA	North America	1996-2004	TKA and THA	Retrospective cohort		64		21.4	4.3	657	23	PJI	Prosthetic joint infection	Age	Per 1 year increase		Sociodemo								0.99	0.95	1.02	+	Univariate analyses	3	0	2	5
56	Bongartz, 2008	USA	North America	1996-2004	TKA and THA	Retrospective cohort		64		21.4	4.3	657	23	PJI	Prosthetic joint infection	Revision arthroplasty	Revision arthroplasty vs primary		Medsurg								2.99	1.02	8.75	+	Univariate analyses	3	0	2	5
56	Bongartz, 2008	USA	North America	1996-2004	TKA and THA	Retrospective cohort	Retrospective	64		21.4	4.3	657	23	PJI	Prosthetic joint infection	Gender	Male vs Female		Sociodemo								1.31	0.42	4.12	+	Univariate analyses	3	0	2	5
56	Bongartz, 2008	USA	North America	1996-2004	TKA and THA	Retrospective cohort		64		21.4	4.3	657	23	PJI	Prosthetic joint infection	Steroid use	Steroid vs non-Steroid		Medsurg								1.28	0.46	3.6	+	Univariate analyses	3	0	2	5
56	Bongartz, 2008	USA	North America	1996-2004	TKA and THA	Retrospective cohort		65.4		24.1	3.5	924	19	PJI	Prosthetic joint infection	RA	RA vs non-RA		Medsurg								3.74	1.23	11.33	++	Multivariate analyses	3	0	2	5
57	Choong, 2007	Australia	Asia-Pacific	1998-2004	THA	Retrospective cohort	Retrospective	68.1	18-96	46	3.5	819	14	PJI	Prosthetic joint infection	Gender	Male vs Female		Sociodemo								1.58	0.57	4.39	+	Univariate analyses	3	0	2	5
57	Choong, 2007	Australia	Pacific	1998-2004	THA	Retrospective cohort		68.1	18-96	46	3.5	819	14	PJI	Prosthetic joint infection	BMI	BMI >= 30 vs BMI < 30	>=30 vs < 30	BMI								4.46	1.47	13.56	+	Univariate analyses	3	0	2	5
57	Choong, 2007	Australia	Asia-Pacific	1998-2004	THA	Retrospective cohort	Retrospective	68.1	18-96	46	3.5	819	14	PJI	Prosthetic joint infection	DM	DM vs non-DM		Medsurg								3.48	1.13	10.75	+	Univariate analyses	3	0	2	5
57	Choong, 2007	Australia	Asia-Pacific	1998-2004	THA	Retrospective cohort		68.1	18-96	46	3.5	819	14	PJI	Prosthetic joint infection	Smoking	Smokers vs non-smokers		Sociodemo								1.33	0.3	5.86	+	Univariate analyses	3	0	2	5
57	Choong, 2007	Australia	Pacific	1998-2004	THA	Retrospective cohort		68.1	18-96	46	3.5	819	14	PJI	Prosthetic joint infection	CVD	CVD vs non-CVD		Medsurg								1.91	0.63	5.81	+	Univariate analyses	3	0	2	5
58	Babkin, 2007	Israel	Asia-Pacific	1999-2000	TKA	Retrospective cohort	Retrospective	72.4		33.9	1	180	10	Surgical Site Infection	Prosthetic joint infection	Gender	Male vs Female		Sociodemo								1.07	0.98	1.17	+	Univariate analyses	3	0	2	5
58	Babkin, 2007	Israel	Asia	1999-2000	TKA	Retrospective cohort		72.4		33.9	1	180	10	Surgical Site Infection	Prosthetic joint infection	CVD	CVD vs non-CVD		Medsurg								1.07	1.02	1.11	+	Univariate analyses	3	0	2	5
58	Babkin, 2007	Israel	Asia-Pacific	1999-2000	TKA	Retrospective cohort	Retrospective	72.4		33.9	1	180	10	Surgical Site Infection	Prosthetic joint infection	DM	DM vs non-DM		Medsurg								1.04	0.97	1.11	+	Univariate analyses	3	0	2	5
59	McIntosh, 2006	USA	North America	1998-2002	THA	Retrospective cohort		70		42.3	2.7	448	4	Deep surgical site infection	Prosthetic joint infection	Intra-articular steroid injection	IASI vs non-IASI		Medsurg								3	0.3	29.8	++	Multivariate analyses	3	2	1	6
59	McIntosh, 2006	USA	North America	1998-2002	THA	Retrospective cohort		70		42.3	2.7	448	19	Superficial wound infection	Superfical wound infection	Intra-articular steroid injection	IASI vs non-IASI		Medsurg								1.5	0.6	3.6	++	Multivariate analyses	3	2	1	6
60	Garcia-Pont, 2006	Spain	Europe	2001	TKA and THA	Prospective cohort	Prospective	71		26.9	2	425	14	PJI	Prosthetic joint infection	DM	DM vs non-DM		Medsurg								3.18	1.1	9.9	++	Multivariate analyses	4	2	1	7
61	Berbari, 1998	USA	North America	1969-1991	TKA and THA	Case-control	Retrospective	61.7		50	1.4	924	462	PJI	Prosthetic joint infection	Gender	Male vs Female		Sociodemo								1	0.77	1.29	+	Univariate analyses	3	0	2	5
61	Berbari, 1998	USA	North America	1969-1991	TKA and THA	Case-control		61.7		50	1.4	924	462	PJI	Prosthetic joint infection	BMI	BMI >= 30 vs BMI < 30	>=30 vs < 30	BMI								0.9	0.7	1.2	+	Univariate analyses	3	0	2	5
61	Berbari, 1998	USA	North America	1969-1991	TKA and THA	Case-control		61.7		50	1.4	924	462	PJI	Prosthetic joint infection	RA	RA vs non-RA		Medsurg								2	1.3	3	+	Univariate analyses	3	0	2	5
61	Berbari, 1998	USA	North America	1969-1991	TKA and THA	Case-control		61.7		50	1.4	924	462	PJI	Prosthetic joint infection	Steroid use	Steroid vs non-Steroid		Medsurg								2	1.3	3.1	+	Univariate analyses	3	0	2	5
61	Berbari, 1998	USA	North America	1969-1991	TKA and THA	Case-control	Retrospective	61.7		50	1.4	924	462	PJI	Prosthetic joint infection	DM	DM vs non-DM		Medsurg								2.3	1.2	4.8	+	Univariate analyses	3	0	2	5
61	Berbari, 1998	USA	North America	1969-1991	TKA and THA	Case-control		61.7		50	1.4	924	462	PJI	Prosthetic joint infection	Previous jt surgery	Previous jt surg vs non-previous jt surg		Medsurg								1.1	0.8	1.6	+	Univariate analyses	3	0	2	5
61	Berbari, 1998	USA	North America	1969-1991	TKA and THA	Case-control		61.7		50	1.4	924	462	PJI	Prosthetic joint infection	Cancer	Cancer vs non-cancer		Medsurg								2.4	1.3	4.7	+	Univariate analyses	3	0	2	5
62	Bengston, 1991	Sweden	Europe	1975-1985	TKA	Retrospective cohort	Retrospective	69		28.1	6	12118	309	Deep prosthetic infection	Prosthetic joint infection	Gender	Male vs Female		Sociodemo								1.23	0.97	1.57	+	Univariate analyses	3	0	2	5
63	Surin, 1983	Sweden	Europe	1970-1977	THA	Retrospective cohort		64			3 to 10	803	34	Deep prosthetic infection	Prosthetic joint infection	Previous jt surgery	Previous jt surg vs non-previous jt surg		Medsurg						0.324	0.123	1.38	1.09	1.76	+	Univariate analyses	3	0	2	5
64	Bozic, 2014	USA	North America	1990-2011	THA	Case-control				55	3.7	587	88	PJI	Prosthetic joint infection	BMI	BMI >= 35 vs BMI < 35	>=35 vs < 35	BMI								2.12	1.08	4.16	++	Multivariate analyses	3	2	2	7
64	Bozic, 2014	USA	North America	1990-2011	THA	Case-control	Retrospective			55	3.7	587	88	PJI	Prosthetic joint infection	Gender	Male vs Female		Sociodemo								1.82	1.01	3.33	++	Multivariate analyses	3	2	2	7
64	Bozic, 2014	USA	North America	1990-2011	THA	Case-control				55	3.7	587	88	PJI	Prosthetic joint infection	Hypertension	Hypt vs non-Hypt		Medsurg								0.74	0.38	1.46	++	Multivariate analyses	3	2	2	7
64	Bozic, 2014	USA	North America	1990-2011	THA	Case-control				55	3.7	587	88	PJI	Prosthetic joint infection	CVD	CVD vs non-CVD		Medsurg								0.71	0.31	1.64	++	Multivariate analyses	3	2	2	7
64	Bozic, 2014	USA	North America	1990-2011	THA	Case-control	Retrospective			55	3.7	587	88	PJI	Prosthetic joint infection	DM	DM vs non-DM		Medsurg								1.11	0.53	2.3	++	Multivariate analyses	3	2	2	7
64	Bozic, 2014	USA	North America	1990-2011	THA	Case-control				55	3.7	587	88	PJI	Prosthetic joint infection	Depression	Depression vs non-depression		Medsurg								1.96	1.1	3.49	++	Multivariate analyses	3	2	2	7
64	Bozic, 2014	USA	North America	1990-2011	THA	Case-control				55	3.7	587	88	PJI	Prosthetic joint infection	Cancer	Cancer vs non-cancer		Medsurg								1.45	0.58	3.6	++	Multivariate analyses	3	2	2	7
65	van Kasteren, 2007	Netherlands	Europe	2000-2002	THA	Prospective cohort		68.8		31	1	1922	50	Surgical Site Infection	Prosthetic joint infection	Age	Per 1 year increase		Sociodemo								1.03	1	1.08	++	Multivariate analyses	4	2	1	7
65	van Kasteren, 2007	Netherlands	Europe	2000-2002	THA	Prospective cohort	Prospective	68.8		31	1	1922	50	Surgical Site Infection	Prosthetic joint infection	Gender	Male vs Female		Sociodemo								0.59	0.26	1.43	++	Multivariate analyses	4	2	1	7
66	Yong, 2001	Malaysia	Asia	1992-1998	THA	Retrospective cohort					3.3	67	8	Superficial wound infection	Superfical wound infection	DM	DM vs non-DM		Medsurg								21.4	1.53	300.21	++	Multivariate analyses	3	2	1	6
66	Yong, 2001	Malaysia	Asia	1992-1998	THA	Retrospective cohort					3.3	67	8	Superficial wound infection	Superfical wound infection	Previous jt surgery	Previous jt surg vs non-previous jt surg		Medsurg								0.23	0.01	6.86	++	Multivariate analyses	3	2	1	6
66	Yong, 2001	Malaysia	Asia	1992-1998	THA	Retrospective cohort					3.3	67	8	Superficial wound infection	Superfical wound infection	BMI	BMI >= 30 vs BMI < 30	>=30 vs < 30	BMI								20.22	2.13	191.53	++	Multivariate analyses	3	2	1	6	Used the term Obesity as exposure
